# Supplementary material for: Psychometric evaluation of the academic involution scale for college students in China: An application of Rasch analysis
Source: Front Psychol. 2023 Feb 21;14:1135658. doi: 10.3389/fpsyg.2023.1135658 (PMC9990466; doi:10.3389/fpsyg.2023.1135658)
Supplement: Supplementary file 1 [file Table_1.XLSX]

## Sheet: Sheet1
L1	L2	L3	L4	L5	L6	L7	A1	A2	A3	A4	A5	R1	R2	R3	R4	EDU
3	3	3	3	3	3	3	3	3	3	3	3	4	4	3	4	Undergraduate
1	1	1	1	1	1	1	2	2	2	2	2	1	1	4	1	Postgraduate
2	3	4	4	4	3	3	2	2	3	3	3	4	4	3	3	Postgraduate
2	4	3	3	2	5	5	2	2	2	2	2	2	2	2	2	Undergraduate
2	4	4	4	2	2	2	2	2	2	2	2	2	2	4	4	Undergraduate
2	3	3	3	2	2	2	3	3	3	3	3	3	3	3	3	Undergraduate
3	4	3	3	3	3	3	2	2	2	2	2	3	2	2	2	Undergraduate
3	3	3	3	3	3	3	3	3	3	3	3	3	3	3	3	Undergraduate
1	1	1	4	1	1	1	2	2	2	2	2	4	4	4	4	Postgraduate
1	1	4	3	2	3	3	2	2	2	2	2	3	3	3	3	Postgraduate
3	3	3	3	3	3	3	3	3	3	3	3	3	3	3	3	Undergraduate
2	2	4	4	3	4	3	3	3	3	3	3	3	3	3	3	Undergraduate
3	4	3	4	4	3	3	2	2	2	2	2	3	3	3	3	Undergraduate
1	1	3	1	1	3	1	3	3	3	3	3	1	1	1	2	Undergraduate
1	1	4	3	1	3	1	2	2	2	2	2	5	5	3	4	Undergraduate
2	2	2	2	2	2	2	2	2	2	2	2	2	2	2	2	Undergraduate
2	2	3	2	2	2	3	3	3	3	3	3	4	4	3	3	Undergraduate
2	4	4	3	3	3	2	3	3	3	3	3	4	4	3	4	Undergraduate
2	3	2	3	3	3	3	2	2	2	2	2	3	3	3	3	Undergraduate
1	1	3	3	1	3	3	3	3	3	3	3	3	3	3	3	Undergraduate
2	3	3	2	2	4	3	3	1	2	2	2	3	3	4	4	Undergraduate
2	5	5	4	5	5	4	4	4	3	5	5	3	3	3	3	Undergraduate
2	3	2	2	3	3	2	3	3	3	3	3	3	4	2	3	Postgraduate
1	1	3	1	1	1	1	1	1	1	1	1	1	1	1	1	Postgraduate
1	1	1	1	1	1	1	1	1	1	1	1	2	2	2	2	Undergraduate
2	4	3	3	2	2	3	2	2	2	2	2	3	3	2	2	Undergraduate
1	1	4	1	4	1	1	1	1	5	1	5	4	3	2	4	Undergraduate
2	2	2	2	2	2	2	2	2	2	2	3	2	2	2	2	Undergraduate
1	4	4	3	2	2	3	2	3	3	2	2	4	4	4	4	Undergraduate
2	4	2	3	3	2	2	2	2	2	2	2	3	3	3	3	Undergraduate
2	2	2	2	2	2	3	2	3	2	2	4	3	3	3	3	Undergraduate
1	1	4	4	4	4	2	1	1	1	1	1	3	3	3	3	Undergraduate
1	3	2	2	3	1	1	2	2	2	2	2	4	4	4	4	Undergraduate
2	2	3	4	4	3	3	3	4	3	2	3	4	3	4	4	Undergraduate
3	3	2	2	3	3	2	2	2	2	2	2	4	4	3	3	Undergraduate
2	2	4	4	3	4	4	3	3	3	3	3	3	3	4	3	Undergraduate
2	4	2	4	4	2	2	4	4	4	4	4	4	4	4	4	Undergraduate
3	2	2	4	3	4	3	3	3	3	3	3	4	3	3	3	Undergraduate
2	4	2	2	5	3	1	4	4	4	3	3	4	2	2	3	Undergraduate
2	3	3	3	4	3	3	4	3	3	3	3	4	4	4	3	Undergraduate
5	5	5	5	5	5	5	5	5	5	5	5	5	5	5	5	Undergraduate
1	4	4	4	3	3	2	3	3	3	3	3	1	1	2	2	Undergraduate
2	3	3	3	4	4	2	2	2	2	2	2	3	4	4	4	Undergraduate
3	3	3	3	3	3	3	3	3	3	3	3	4	3	3	3	Undergraduate
1	3	3	3	4	4	4	4	3	3	3	4	3	3	3	3	Undergraduate
2	3	3	2	3	3	3	2	2	2	2	2	3	3	4	4	Undergraduate
2	4	2	2	2	2	2	3	3	3	3	3	3	3	3	3	Undergraduate
3	4	4	4	5	4	3	4	3	3	4	4	3	3	3	4	Undergraduate
4	2	4	3	4	4	3	2	3	4	3	4	4	3	3	3	Undergraduate
2	3	2	2	2	3	2	2	2	2	2	2	3	3	3	3	Undergraduate
3	4	4	5	5	4	3	1	1	1	2	2	3	2	2	2	Undergraduate
2	2	2	2	4	2	2	2	2	2	2	2	3	4	3	4	Undergraduate
3	3	3	3	3	3	3	3	3	3	3	3	3	3	3	3	Undergraduate
4	4	4	4	4	4	4	4	4	4	4	4	4	4	4	4	Undergraduate
2	2	4	4	2	2	2	2	4	2	2	2	4	2	2	5	Undergraduate
2	3	3	2	1	3	2	3	3	3	3	3	3	3	3	3	Undergraduate
1	1	1	5	5	1	5	1	1	2	2	4	5	5	5	5	Undergraduate
2	2	2	2	2	2	2	2	2	2	2	2	2	2	2	2	Undergraduate
3	4	4	4	4	4	3	3	3	4	3	3	5	5	5	5	Undergraduate
3	3	3	3	3	3	3	3	3	3	3	3	3	3	3	3	Postgraduate
3	3	3	3	3	3	3	3	3	3	3	3	3	3	3	3	Undergraduate
2	3	3	3	3	3	3	3	3	3	3	3	3	3	3	3	Undergraduate
4	5	5	5	5	5	5	5	5	5	5	5	5	5	5	5	Undergraduate
2	3	4	4	2	3	3	2	2	2	2	2	3	3	3	3	Undergraduate
2	3	4	2	5	4	3	5	5	5	2	2	3	5	3	3	Undergraduate
1	3	3	3	1	1	1	1	1	1	1	1	2	2	3	1	Undergraduate
2	2	3	4	2	4	4	3	3	3	3	3	3	3	3	3	Undergraduate
1	1	4	4	1	1	1	1	1	1	1	1	1	1	1	1	Undergraduate
3	4	3	4	4	3	3	3	2	3	3	2	4	3	4	3	Undergraduate
2	3	3	3	3	3	3	3	3	3	3	3	3	3	3	3	Undergraduate
2	3	2	3	3	3	2	2	3	3	3	3	3	3	3	3	Undergraduate
2	2	4	2	2	2	2	2	2	2	2	2	3	3	3	3	Undergraduate
2	4	4	4	4	4	3	4	4	4	4	4	4	4	4	4	Undergraduate
2	4	4	2	4	3	3	4	4	4	4	4	4	4	4	4	Undergraduate
2	2	2	2	3	2	2	2	2	2	2	2	2	2	2	2	Undergraduate
2	2	3	2	2	3	2	2	2	2	2	3	2	2	2	2	Undergraduate
2	2	3	3	4	4	3	3	2	2	3	2	3	3	3	3	Undergraduate
3	3	3	3	3	3	3	3	3	3	3	3	3	3	3	3	Undergraduate
1	4	4	3	2	2	2	4	2	2	2	2	4	4	5	4	Undergraduate
5	5	5	5	5	5	5	5	5	5	5	5	5	5	5	5	Undergraduate
5	5	4	4	4	3	4	3	3	4	3	4	4	4	5	4	Undergraduate
2	3	4	5	3	4	4	4	4	4	3	4	4	4	3	4	Undergraduate
1	5	5	1	3	3	3	5	4	3	3	3	3	2	3	2	Undergraduate
3	4	4	4	3	4	4	4	4	4	4	4	2	2	4	4	Undergraduate
3	3	3	3	4	4	4	4	4	4	4	4	4	4	3	3	Undergraduate
2	2	2	2	2	2	2	2	2	2	2	2	3	3	3	3	Undergraduate
1	1	1	1	1	1	1	1	1	5	5	5	3	1	1	1	Undergraduate
1	3	3	3	4	4	4	3	3	2	2	2	2	2	2	2	Undergraduate
3	4	3	4	3	3	3	3	4	4	4	4	3	4	3	5	Undergraduate
2	2	2	2	3	4	3	3	3	3	3	3	4	3	3	3	Undergraduate
1	2	3	3	1	3	2	3	3	3	3	3	3	3	3	3	Undergraduate
5	5	5	5	5	5	5	3	3	3	3	3	3	3	3	3	Undergraduate
1	3	3	2	3	3	2	3	3	3	3	3	3	3	3	3	Undergraduate
3	5	3	3	3	4	3	2	3	3	2	3	4	4	4	3	Undergraduate
2	3	3	2	4	3	3	3	3	3	2	2	3	4	4	4	Undergraduate
2	2	2	2	2	2	2	4	4	4	4	4	4	4	4	4	Postgraduate
3	3	3	3	3	3	3	3	3	3	3	3	3	3	3	3	Postgraduate
3	4	4	3	4	4	3	2	3	3	3	3	3	3	4	4	Postgraduate
1	3	3	3	2	3	3	3	3	3	3	3	3	3	3	3	Postgraduate
3	2	3	4	4	3	2	4	4	4	4	4	3	3	3	3	Postgraduate
1	3	2	1	1	1	1	1	1	1	1	1	2	2	2	2	Postgraduate
4	4	4	4	4	4	4	4	4	4	4	4	5	5	5	5	Undergraduate
1	5	3	2	2	3	2	2	4	3	3	3	4	4	4	4	Undergraduate
3	3	3	3	2	2	2	2	2	2	2	2	2	2	4	4	Undergraduate
2	3	4	2	4	4	3	4	4	4	4	2	3	4	3	4	Undergraduate
3	4	4	3	2	4	3	3	3	3	3	3	4	4	4	4	Undergraduate
3	3	3	3	3	3	3	3	3	3	3	3	4	4	4	4	Undergraduate
3	3	3	3	3	3	3	3	3	3	3	3	3	3	3	3	Undergraduate
1	4	4	4	5	5	5	3	4	4	4	4	5	5	5	5	Undergraduate
1	2	3	2	4	3	2	3	4	3	3	3	3	3	3	3	Undergraduate
3	4	3	3	3	3	3	4	3	2	4	4	3	4	4	4	Undergraduate
2	2	2	2	2	2	2	2	2	2	2	2	3	3	3	3	Undergraduate
3	4	3	4	4	3	3	3	3	4	3	3	4	4	4	4	Undergraduate
1	3	3	2	2	4	2	3	2	2	2	2	2	2	2	2	Undergraduate
1	2	2	3	2	3	2	2	2	2	2	2	3	3	3	2	Undergraduate
3	4	3	3	3	3	3	3	3	3	3	3	4	4	4	3	Undergraduate
3	4	5	3	4	4	4	4	4	4	4	4	5	3	4	4	Undergraduate
1	3	3	4	4	3	3	3	3	3	3	3	3	3	3	3	Undergraduate
3	4	4	3	4	4	4	5	5	5	3	3	3	3	5	5	Undergraduate
2	2	3	2	3	2	3	2	2	2	2	2	3	3	2	3	Undergraduate
2	3	3	3	2	2	2	3	3	3	3	3	2	2	4	4	Undergraduate
1	3	2	3	2	3	2	4	2	2	2	2	3	2	1	3	Undergraduate
2	3	3	4	2	2	2	2	2	2	2	2	2	2	2	3	Undergraduate
2	2	2	2	3	2	2	3	3	4	4	3	3	3	3	3	Undergraduate
3	5	5	5	5	5	3	2	2	2	3	3	4	4	4	4	Undergraduate
4	4	4	4	3	4	3	3	3	3	3	3	5	5	5	5	Undergraduate
3	4	3	3	4	3	3	3	3	3	3	3	3	3	3	3	Undergraduate
2	4	4	3	4	4	4	4	4	4	4	4	4	4	4	4	Undergraduate
2	2	2	2	2	2	2	2	2	2	2	2	2	2	2	2	Undergraduate
2	4	3	2	4	2	2	2	4	4	4	3	4	2	2	2	Undergraduate
2	2	3	3	3	3	3	3	2	2	2	2	4	4	4	4	Undergraduate
1	4	4	4	4	3	3	2	3	3	3	1	3	2	4	4	Undergraduate
1	4	3	2	4	4	3	3	4	4	4	4	4	4	4	4	Undergraduate
3	4	4	3	2	3	2	2	2	2	2	2	3	3	4	4	Undergraduate
1	3	3	3	3	3	3	3	1	3	1	1	3	3	3	3	Undergraduate
2	4	4	4	4	4	3	3	3	3	3	3	4	4	3	4	Undergraduate
3	4	4	3	3	4	3	3	4	3	3	4	4	4	3	4	Undergraduate
2	2	4	2	3	3	3	3	2	3	3	3	3	3	3	3	Undergraduate
3	3	4	4	4	4	4	4	4	4	4	4	4	4	3	4	Undergraduate
3	4	4	4	4	4	3	4	4	4	4	4	3	4	4	4	Undergraduate
2	2	2	3	3	2	3	3	3	3	3	3	3	3	3	3	Undergraduate
2	3	3	2	3	3	2	3	3	3	3	3	3	2	3	3	Undergraduate
2	3	2	1	3	2	2	2	3	4	1	1	4	4	2	4	Undergraduate
2	4	4	3	2	4	4	2	2	2	2	2	5	4	4	4	Undergraduate
2	3	4	3	3	3	3	3	3	2	1	2	3	3	3	3	Undergraduate
1	4	4	4	4	4	3	5	5	2	5	5	5	5	5	5	Undergraduate
1	3	3	4	3	3	3	2	3	3	3	3	4	4	4	4	Undergraduate
2	3	2	2	2	3	2	2	2	2	2	2	3	3	2	2	Undergraduate
2	3	3	3	2	4	3	3	3	3	3	2	5	3	5	5	Undergraduate
3	4	4	4	3	3	3	3	3	4	3	3	3	3	3	3	Undergraduate
4	4	4	4	3	4	2	5	5	5	5	5	4	4	4	4	Undergraduate
3	4	4	3	5	4	3	3	3	3	3	3	3	3	3	3	Undergraduate
2	2	2	2	2	3	3	2	2	2	2	2	3	3	3	3	Undergraduate
5	5	5	5	5	5	5	5	5	5	5	5	5	5	5	5	Undergraduate
2	2	2	2	2	2	2	3	3	3	3	3	4	4	4	4	Undergraduate
2	2	4	2	3	3	3	3	1	1	2	2	3	3	3	3	Undergraduate
3	3	3	3	4	3	3	3	3	3	3	3	3	3	3	4	Undergraduate
2	3	3	2	3	2	3	3	3	2	2	3	3	2	3	2	Undergraduate
5	5	5	5	5	5	5	5	5	5	5	5	5	5	5	5	Undergraduate
2	2	2	2	4	3	3	2	2	2	2	2	5	5	5	5	Undergraduate
3	3	3	3	3	3	3	3	3	3	3	3	4	4	4	4	Undergraduate
1	3	3	3	3	4	3	3	3	3	3	2	3	3	3	3	Undergraduate
2	2	2	2	2	2	2	2	2	2	2	2	3	2	2	2	Undergraduate
1	1	1	1	1	1	1	1	1	1	1	1	5	1	1	1	Undergraduate
1	4	2	3	4	3	1	1	2	3	4	5	2	2	4	4	Undergraduate
2	2	3	3	2	3	3	2	2	2	2	2	3	3	3	3	Undergraduate
4	4	3	3	3	3	3	3	3	3	3	3	3	3	3	3	Undergraduate
3	3	4	4	4	4	3	4	5	5	3	3	5	4	4	5	Undergraduate
2	2	2	2	2	2	2	2	2	2	2	2	4	4	4	4	Undergraduate
3	4	4	3	3	4	3	4	4	3	3	3	4	4	3	3	Undergraduate
2	2	4	2	2	3	2	4	3	2	2	3	3	2	2	2	Undergraduate
1	3	3	1	3	5	4	5	5	5	5	2	2	2	2	2	Undergraduate
2	4	2	3	3	3	3	4	3	3	3	3	4	4	3	3	Undergraduate
2	2	2	2	2	2	2	2	2	2	2	2	2	2	3	3	Undergraduate
2	4	4	3	3	3	3	3	3	3	3	3	4	4	4	4	Undergraduate
1	1	1	1	1	1	1	3	3	3	3	3	3	3	3	3	Undergraduate
2	3	2	2	3	2	2	2	2	2	2	2	3	3	3	3	Undergraduate
2	5	5	4	4	3	2	4	3	3	3	3	3	4	3	5	Undergraduate
5	3	4	3	5	5	4	3	5	5	4	5	4	4	4	4	Undergraduate
2	4	4	3	3	2	1	3	3	3	3	3	3	3	3	3	Undergraduate
2	3	2	2	4	3	3	3	2	4	4	4	4	4	3	4	Undergraduate
3	4	2	4	4	3	3	4	3	3	3	4	4	4	3	3	Undergraduate
2	4	4	3	3	4	4	3	3	2	2	3	3	3	3	2	Undergraduate
4	5	5	5	5	5	5	5	5	5	5	5	5	5	5	5	Undergraduate
2	3	2	2	3	2	2	2	1	2	2	1	3	3	2	3	Undergraduate
3	5	5	3	4	3	2	3	3	3	4	3	3	3	3	3	Undergraduate
2	3	3	2	3	4	3	3	2	3	2	3	3	2	4	3	Undergraduate
3	4	3	2	3	3	3	3	3	3	3	3	4	4	4	4	Undergraduate
3	3	3	3	3	2	3	3	2	2	2	3	4	3	3	3	Undergraduate
3	3	3	3	2	2	2	3	3	2	2	2	3	3	3	3	Undergraduate
2	3	3	3	2	3	3	2	3	2	3	2	3	3	3	3	Undergraduate
1	3	1	1	2	2	2	2	2	2	2	2	1	1	1	1	Undergraduate
2	2	2	2	2	2	2	2	2	2	2	2	3	2	3	3	Undergraduate
2	2	3	3	3	3	3	3	3	3	3	3	3	3	3	3	Undergraduate
1	4	3	3	4	3	2	3	3	3	3	3	4	3	3	3	Undergraduate
2	3	3	3	3	3	3	3	3	3	3	3	3	3	3	3	Undergraduate
2	3	3	3	3	3	3	3	3	3	3	3	4	3	3	3	Undergraduate
2	3	4	2	4	3	3	3	2	2	2	3	4	3	3	4	Undergraduate
1	1	1	1	1	1	1	3	3	3	3	3	4	4	4	4	Undergraduate
2	4	4	3	4	3	3	2	2	3	2	4	3	4	3	4	Undergraduate
3	3	4	3	4	3	3	2	3	3	3	3	3	3	3	3	Undergraduate
1	2	2	1	3	1	1	1	1	1	1	1	1	1	1	1	Undergraduate
2	3	4	4	3	3	4	3	3	4	3	3	4	4	4	4	Undergraduate
1	1	3	2	1	2	1	1	1	1	1	1	2	1	1	1	Postgraduate
1	1	1	1	1	1	1	1	1	1	1	1	1	1	1	1	Undergraduate
3	3	3	3	3	3	3	3	3	3	3	3	3	3	3	3	Undergraduate
5	5	5	5	5	5	5	5	5	5	5	5	5	5	5	5	Undergraduate
2	2	2	2	2	2	2	3	3	3	3	3	3	3	3	3	Undergraduate
3	4	4	3	3	3	3	3	3	3	3	3	3	3	3	3	Undergraduate
1	3	3	3	3	3	3	2	2	2	2	2	4	4	4	4	Undergraduate
3	3	3	3	3	3	2	3	3	4	3	3	4	5	5	5	Undergraduate
2	4	3	4	4	4	2	3	3	3	3	3	4	3	4	4	Undergraduate
1	4	3	3	3	3	3	4	3	4	4	4	3	3	4	4	Undergraduate
3	4	4	4	4	5	5	4	2	5	4	5	3	5	4	3	Undergraduate
2	3	3	3	3	3	3	3	3	3	3	3	4	2	4	3	Undergraduate
1	1	1	1	1	1	1	1	1	1	1	1	1	1	1	1	Undergraduate
2	2	2	2	2	2	2	2	2	2	2	2	3	3	2	2	Undergraduate
3	2	3	4	3	2	3	3	2	3	4	3	3	2	2	3	Undergraduate
2	2	3	3	3	3	3	3	3	3	3	3	3	3	3	3	Undergraduate
3	4	4	3	4	3	2	2	2	2	2	2	3	3	3	3	Undergraduate
3	4	4	3	5	3	3	5	2	5	2	3	5	5	5	5	Undergraduate
2	2	2	2	2	2	2	2	2	2	2	2	3	3	3	3	Undergraduate
3	5	3	1	4	2	3	4	3	3	3	3	3	3	3	3	Undergraduate
2	2	2	2	3	3	3	2	2	2	2	2	3	3	3	3	Undergraduate
3	3	3	3	3	4	3	3	3	3	3	3	4	3	3	3	Undergraduate
3	3	3	4	4	3	3	4	4	4	4	4	3	3	3	3	Undergraduate
2	4	4	3	2	4	3	3	3	3	3	3	4	4	4	4	Undergraduate
2	3	3	3	3	3	3	3	3	3	3	3	4	3	3	3	Undergraduate
2	3	3	2	4	3	2	3	2	2	3	3	4	4	3	3	Undergraduate
2	3	3	3	3	3	3	3	3	3	3	3	4	4	4	4	Undergraduate
3	2	2	2	3	3	3	3	3	3	3	3	3	3	3	4	Undergraduate
1	2	2	3	3	2	1	1	2	3	4	3	2	3	4	3	Undergraduate
4	3	3	4	3	3	3	4	4	4	4	4	4	4	4	4	Undergraduate
2	2	3	3	3	3	3	3	3	3	3	3	3	3	3	3	Undergraduate
2	2	2	4	2	3	3	3	3	3	3	3	4	3	4	3	Undergraduate
2	2	3	3	4	3	3	3	3	3	3	3	3	3	3	3	Undergraduate
2	2	3	3	3	3	3	4	3	4	3	3	3	3	3	3	Undergraduate
3	4	3	3	3	3	3	3	3	3	3	3	4	3	3	3	Undergraduate
4	4	4	4	4	3	3	5	1	5	5	5	3	3	3	3	Undergraduate
2	3	4	4	4	3	3	4	5	5	5	5	3	3	3	3	Undergraduate
2	2	2	3	4	3	3	4	4	4	4	4	3	4	3	3	Undergraduate
2	3	3	2	4	4	2	2	2	2	3	3	3	2	2	2	Undergraduate
2	3	3	3	4	3	3	3	4	3	4	4	4	4	3	3	Undergraduate
4	4	4	4	4	4	4	4	4	4	4	4	4	4	4	4	Undergraduate
3	4	4	4	5	5	4	4	3	4	4	4	3	4	5	5	Undergraduate
2	3	3	3	3	3	3	2	2	2	2	2	4	3	3	3	Undergraduate
2	2	2	2	2	2	2	2	2	2	2	2	3	3	3	3	Undergraduate
3	4	4	4	4	3	3	3	4	3	4	3	3	3	3	3	Undergraduate
2	4	3	3	2	4	3	3	4	4	4	4	4	4	4	4	Undergraduate
3	3	3	3	4	3	3	2	2	3	3	3	4	3	3	3	Undergraduate
3	3	3	3	3	3	3	3	3	3	3	3	3	3	3	3	Undergraduate
2	4	2	3	4	2	2	4	4	4	4	4	3	3	4	3	Undergraduate
2	2	3	3	4	3	3	4	4	4	4	4	3	4	3	3	Undergraduate
3	5	5	5	3	5	3	3	2	1	2	2	3	3	5	5	Undergraduate
2	4	2	2	3	2	2	3	4	4	4	4	3	3	2	2	Undergraduate
2	2	3	2	4	3	3	3	2	2	2	2	4	4	2	2	Undergraduate
2	2	2	2	2	3	2	3	4	4	2	2	4	2	3	3	Undergraduate
3	3	3	3	3	3	3	3	3	3	3	4	4	4	3	3	Undergraduate
2	3	3	3	4	3	3	4	4	4	4	4	4	4	4	3	Undergraduate
1	1	1	1	2	2	2	1	1	1	1	1	3	3	3	3	Undergraduate
3	4	4	2	4	4	3	3	2	2	2	2	4	3	5	5	Undergraduate
2	3	4	2	4	4	3	4	4	4	4	4	4	4	4	4	Undergraduate
3	4	4	4	4	5	4	2	2	2	2	2	2	2	2	2	Undergraduate
2	2	3	3	3	3	3	4	4	4	4	4	4	3	3	3	Undergraduate
2	3	4	3	3	4	3	3	3	3	3	3	3	3	3	3	Undergraduate
3	3	2	3	2	2	2	2	2	2	2	2	3	2	2	2	Undergraduate
1	3	2	2	2	2	1	4	5	4	4	4	4	1	2	2	Undergraduate
3	3	3	3	3	3	3	3	3	3	3	3	3	3	3	3	Undergraduate
2	3	4	3	5	2	2	4	4	4	4	3	4	4	3	3	Undergraduate
1	1	1	3	3	3	3	1	1	1	1	1	1	1	5	1	Undergraduate
2	4	3	3	4	3	3	3	2	4	3	3	3	3	3	3	Undergraduate
4	4	4	4	5	4	4	4	2	4	4	4	3	3	3	3	Undergraduate
2	3	3	4	3	4	3	3	3	3	3	3	3	3	3	3	Undergraduate
1	1	5	1	2	5	1	3	1	1	1	1	4	4	1	4	Undergraduate
2	3	2	3	4	3	3	5	5	5	5	5	3	4	3	3	Undergraduate
3	3	3	3	3	3	3	3	3	3	3	3	3	3	3	3	Undergraduate
2	2	2	2	4	3	3	3	3	3	3	3	4	4	4	4	Undergraduate
2	3	4	4	3	4	3	3	3	2	3	3	4	4	4	3	Undergraduate
2	3	4	4	4	3	3	4	4	4	3	4	4	4	5	5	Undergraduate
2	4	4	4	4	4	3	3	3	3	3	3	3	3	3	3	Undergraduate
1	4	2	4	2	3	2	2	2	4	4	4	3	3	3	3	Undergraduate
3	3	4	3	3	4	3	3	3	3	3	3	3	3	4	4	Undergraduate
2	3	4	3	3	3	3	4	3	2	3	3	3	3	3	4	Undergraduate
3	4	4	5	4	4	3	3	1	3	3	3	3	4	4	4	Undergraduate
3	5	3	4	5	5	5	3	3	4	4	4	3	3	4	4	Undergraduate
2	4	4	4	4	4	3	4	4	4	4	4	4	4	4	4	Undergraduate
3	4	4	3	4	3	3	3	3	2	2	2	3	3	3	3	Undergraduate
2	3	2	2	3	2	2	3	2	3	2	2	3	2	2	3	Postgraduate
3	3	3	3	3	3	3	4	4	4	4	4	4	4	4	4	Undergraduate
1	2	4	2	4	2	1	4	4	4	1	1	4	4	2	1	Undergraduate
3	3	3	3	3	3	3	3	4	3	4	3	4	3	4	4	Undergraduate
3	3	3	3	4	3	3	3	3	3	3	3	3	3	3	3	Undergraduate
1	1	1	1	1	1	1	3	3	3	3	3	3	3	3	3	Undergraduate
2	2	2	2	3	3	3	3	3	3	3	3	4	4	4	4	Undergraduate
3	3	3	3	2	4	3	4	4	4	3	4	4	3	3	3	Undergraduate
3	4	4	3	4	3	3	4	3	4	3	3	3	3	4	4	Undergraduate
3	4	4	4	4	4	4	4	5	3	3	4	4	4	4	4	Undergraduate
3	4	4	4	4	4	4	3	3	3	3	3	4	4	4	4	Undergraduate
2	2	3	2	3	3	3	2	2	2	2	2	3	3	3	3	Undergraduate
2	2	2	2	4	4	3	4	3	4	4	3	3	3	3	4	Undergraduate
2	2	3	3	2	3	2	3	2	2	3	3	3	3	3	3	Undergraduate
2	3	4	4	4	4	2	2	3	3	3	3	3	4	3	4	Undergraduate
1	1	1	1	4	1	1	3	3	3	3	2	3	2	1	1	Undergraduate
1	4	3	4	3	4	4	3	3	3	3	3	4	3	3	3	Undergraduate
3	3	3	3	4	3	3	3	3	3	3	3	3	3	3	3	Undergraduate
2	2	2	2	3	3	3	2	2	2	2	2	3	3	3	3	Undergraduate
3	3	4	4	4	4	3	4	4	4	4	4	4	4	4	4	Undergraduate
3	2	2	2	2	5	4	1	1	1	1	2	3	3	4	4	Undergraduate
1	1	1	1	4	1	1	2	2	4	4	4	3	3	4	4	Undergraduate
3	3	4	4	4	3	3	4	4	4	4	4	4	4	4	4	Undergraduate
2	3	3	2	2	2	2	2	2	2	2	2	2	2	4	3	Undergraduate
2	4	4	3	2	2	2	2	2	2	2	2	3	3	4	3	Undergraduate
2	2	4	2	2	5	3	2	2	2	2	2	2	2	4	3	Undergraduate
3	4	3	4	5	3	3	2	4	4	2	4	4	4	2	5	Undergraduate
3	4	3	3	4	3	3	4	4	4	3	3	3	3	4	4	Undergraduate
3	3	3	3	4	3	4	3	3	3	3	3	4	4	4	4	Undergraduate
2	3	3	4	4	3	2	2	4	5	3	4	4	4	5	4	Undergraduate
3	4	4	4	4	4	4	4	2	4	3	4	4	4	4	4	Undergraduate
3	4	4	3	3	3	3	3	3	3	3	3	4	4	4	4	Undergraduate
2	1	5	4	2	5	5	2	2	2	2	2	4	3	4	4	Undergraduate
2	3	3	4	2	3	3	3	3	5	3	3	4	4	3	4	Undergraduate
3	3	3	3	3	4	3	3	3	3	4	4	4	4	4	4	Undergraduate
3	3	3	3	3	3	3	3	3	3	3	3	3	3	3	3	Undergraduate
2	2	2	2	2	2	2	2	2	2	2	2	2	2	2	2	Undergraduate
2	4	4	4	4	4	3	4	4	4	4	4	4	4	4	4	Undergraduate
4	3	3	3	4	4	4	3	3	3	3	3	3	4	3	3	Undergraduate
3	4	4	4	3	3	3	3	3	3	3	3	4	4	4	4	Undergraduate
3	4	4	4	4	5	4	4	4	4	4	4	3	3	3	3	Undergraduate
1	1	1	1	1	1	1	3	1	1	1	1	1	1	1	1	Undergraduate
2	2	2	2	3	3	3	3	3	3	3	3	3	3	3	3	Undergraduate
2	2	4	3	4	3	2	4	4	4	3	3	4	3	4	3	Undergraduate
2	4	4	3	4	4	3	3	5	5	5	5	5	5	5	5	Undergraduate
2	2	4	4	2	2	2	2	2	2	2	2	4	4	4	4	Undergraduate
2	3	2	2	3	3	2	3	3	2	3	2	4	4	4	4	Undergraduate
5	5	5	5	5	4	3	4	4	4	4	4	4	4	4	4	Undergraduate
2	3	2	2	2	3	2	3	3	3	3	3	4	4	3	4	Undergraduate
3	5	5	5	1	5	3	3	4	2	3	2	3	2	2	2	Undergraduate
1	2	2	2	3	2	2	1	1	2	2	2	2	2	3	2	Undergraduate
3	3	3	3	3	3	3	3	3	3	3	3	3	3	3	3	Undergraduate
3	3	3	4	4	3	3	2	3	3	2	2	3	4	3	4	Undergraduate
1	1	1	1	1	1	1	1	1	1	1	1	1	1	1	1	Postgraduate
2	2	2	2	2	3	3	3	3	3	2	2	3	2	3	3	Postgraduate
5	4	4	5	4	4	4	4	3	5	5	5	3	3	4	4	Postgraduate
2	4	4	3	4	4	3	4	4	4	3	3	3	3	3	2	Postgraduate
2	4	4	4	4	4	4	2	2	2	2	2	3	3	3	3	Postgraduate
2	4	4	4	4	3	3	2	4	4	4	4	4	3	3	3	Postgraduate
1	1	1	1	1	1	1	1	1	1	1	1	1	1	1	1	Postgraduate
4	4	4	4	4	3	4	4	4	4	4	4	4	4	4	4	Postgraduate
4	5	5	5	1	4	4	1	1	1	2	1	2	2	3	3	Postgraduate
1	1	4	4	1	3	5	1	1	1	1	1	1	1	1	1	Postgraduate
1	2	5	5	4	3	2	2	2	2	2	1	1	1	1	1	Postgraduate
1	1	1	1	1	1	1	1	1	1	1	1	4	4	4	4	Undergraduate
2	2	3	2	4	3	2	4	4	4	4	4	3	4	4	4	Undergraduate
3	3	3	4	3	3	3	3	3	3	3	3	4	4	4	4	Undergraduate
4	4	4	4	4	4	3	5	3	3	3	4	3	4	3	4	Undergraduate
2	3	3	3	3	3	3	3	3	3	3	4	3	3	3	3	Undergraduate
1	5	5	5	5	5	5	5	5	5	5	5	5	5	5	5	Undergraduate
4	4	5	5	4	4	4	4	4	4	4	4	4	5	5	5	Undergraduate
3	4	4	3	4	3	3	2	3	3	3	2	4	4	3	4	Undergraduate
2	2	3	3	3	2	2	3	2	3	3	3	3	3	3	3	Undergraduate
2	5	5	3	3	3	3	3	3	3	3	3	3	3	3	3	Postgraduate
3	3	3	3	3	3	3	3	3	3	3	3	3	3	3	3	Postgraduate
3	3	3	3	3	3	3	3	3	3	3	3	3	3	3	3	Postgraduate
2	3	2	3	2	3	2	4	4	2	3	3	3	3	3	3	Postgraduate
1	1	1	1	4	1	1	1	1	1	1	1	1	1	1	1	Postgraduate
1	2	3	2	2	2	3	3	3	3	3	3	3	3	3	3	Postgraduate
3	4	4	2	4	3	3	2	2	2	2	2	3	4	2	2	Postgraduate
3	3	4	4	4	4	3	3	3	3	4	4	3	3	3	3	Postgraduate
3	3	3	3	4	3	4	1	4	2	2	2	3	3	2	2	Postgraduate
1	2	2	2	4	2	3	3	3	3	3	3	3	2	2	1	Postgraduate
2	2	4	2	2	3	2	1	1	2	1	1	3	3	5	5	Undergraduate
3	3	3	3	3	3	3	3	3	3	3	3	3	3	3	3	Undergraduate
2	2	3	2	4	4	3	4	3	3	3	3	3	3	3	3	Undergraduate
1	4	4	4	4	4	3	4	4	4	4	4	4	4	4	4	Undergraduate
4	4	2	2	4	2	2	4	4	4	2	2	4	4	2	2	Undergraduate
3	3	3	3	3	3	3	3	3	3	3	3	3	3	3	3	Postgraduate
1	3	4	1	4	1	1	4	3	3	3	3	4	4	4	4	Postgraduate
3	3	3	3	2	2	2	2	2	2	2	2	3	3	3	3	Undergraduate
3	3	3	3	3	3	3	3	3	3	3	3	3	3	3	3	Undergraduate
2	2	4	3	4	3	2	2	2	2	2	2	3	3	4	4	Undergraduate
1	5	5	5	5	5	1	5	1	1	1	5	5	5	5	3	Undergraduate
2	4	4	3	4	4	3	3	4	4	4	4	4	4	3	4	Undergraduate
3	3	3	1	2	1	2	5	5	5	5	5	5	5	3	3	Undergraduate
2	2	2	2	2	2	2	1	1	1	1	1	2	2	2	2	Undergraduate
1	3	5	3	4	3	3	3	2	2	2	2	4	3	5	5	Undergraduate
1	1	4	4	5	3	3	3	3	5	3	3	5	5	4	4	Undergraduate
4	4	4	4	4	4	4	4	4	4	4	4	4	4	4	4	Undergraduate
3	3	3	3	3	3	3	3	3	3	3	3	3	3	3	3	Undergraduate
2	2	5	2	4	5	3	3	3	3	3	3	3	3	3	3	Undergraduate
2	1	3	3	3	3	3	3	3	3	3	3	3	3	3	3	Undergraduate
2	4	2	2	4	3	2	4	2	4	4	4	3	3	3	3	Undergraduate
3	3	3	3	3	2	2	3	2	2	3	2	2	2	3	3	Undergraduate
5	5	5	5	5	5	1	1	5	5	1	5	5	5	1	1	Undergraduate
1	3	4	4	5	5	5	4	4	4	4	4	5	5	5	5	Undergraduate
1	3	2	2	4	2	2	2	2	2	2	2	4	4	3	2	Undergraduate
2	4	4	3	4	4	3	2	4	2	4	4	4	3	4	4	Undergraduate
3	3	3	3	3	2	1	3	3	3	3	3	4	4	3	4	Undergraduate
1	4	2	2	2	2	2	3	3	3	3	3	3	3	3	3	Undergraduate
2	4	3	4	5	3	3	3	3	2	3	4	3	3	3	3	Undergraduate
1	1	1	1	1	1	1	1	1	1	1	1	1	1	4	1	Postgraduate
2	3	4	4	4	3	3	3	3	3	3	3	3	3	4	4	Undergraduate
2	3	3	3	3	3	3	3	3	3	3	3	4	4	4	4	Undergraduate
3	5	5	4	4	3	3	4	3	4	4	4	5	5	5	5	Undergraduate
3	4	4	3	4	4	3	4	4	4	4	4	3	3	3	3	Undergraduate
3	3	4	3	3	4	3	3	3	3	3	3	4	4	4	4	Undergraduate
5	5	5	5	5	5	5	5	5	5	5	5	5	5	5	5	Undergraduate
2	3	3	3	3	3	3	3	4	4	4	4	3	3	3	3	Undergraduate
1	5	5	4	1	4	1	1	1	1	1	1	1	1	1	1	Undergraduate
2	3	4	2	4	4	2	4	4	4	2	2	3	3	4	2	Undergraduate
3	4	4	2	3	3	2	3	3	3	3	2	3	3	3	3	Undergraduate
3	3	3	3	4	2	2	5	5	5	5	5	4	4	4	4	Undergraduate
2	5	4	3	5	2	2	3	3	2	2	1	4	4	2	3	Undergraduate
1	5	5	4	1	5	4	5	5	5	5	5	3	4	4	4	Undergraduate
1	4	1	1	1	4	3	1	1	1	1	1	5	5	5	5	Undergraduate
2	3	3	3	4	4	4	4	3	3	3	3	4	3	3	3	Undergraduate
4	4	3	3	1	1	1	1	1	1	1	1	3	3	3	3	Undergraduate
2	3	3	3	4	3	3	4	4	4	2	4	3	4	3	4	Undergraduate
1	4	4	4	4	4	2	2	2	2	2	2	4	4	4	4	Undergraduate
2	3	4	4	4	3	3	3	3	3	3	3	3	3	4	3	Undergraduate
1	3	4	4	1	3	1	2	2	3	2	2	3	3	4	4	Undergraduate
3	3	3	3	3	4	3	3	3	3	3	3	2	2	2	2	Undergraduate
1	3	4	1	1	4	2	2	2	2	2	2	2	2	2	2	Undergraduate
3	3	3	4	4	3	4	2	2	2	2	2	4	4	2	4	Undergraduate
3	4	4	4	3	2	2	3	4	4	3	4	3	5	4	4	Undergraduate
2	2	4	2	4	4	4	4	2	4	2	4	2	2	2	2	Undergraduate
3	5	5	5	5	5	5	1	1	1	1	1	3	3	4	3	Undergraduate
3	4	4	4	2	4	3	4	4	4	4	4	4	4	4	4	Undergraduate
2	2	4	3	4	2	2	4	4	4	3	3	4	4	4	2	Undergraduate
1	5	3	4	2	5	3	3	2	3	2	2	2	3	3	3	Undergraduate
2	2	2	2	2	4	2	2	2	2	2	2	2	2	2	2	Undergraduate
1	3	3	1	4	2	2	4	3	4	2	2	3	3	3	4	Undergraduate
2	3	3	2	3	4	3	3	2	3	3	3	3	3	3	3	Undergraduate
3	4	4	3	4	3	3	3	3	3	3	3	3	3	3	3	Undergraduate
1	3	4	3	3	3	3	3	3	3	3	3	3	4	3	3	Postgraduate
3	2	3	3	2	2	2	2	2	2	3	3	3	3	3	3	Postgraduate
1	5	4	3	3	3	3	3	3	3	3	3	3	3	3	3	Postgraduate
1	1	2	2	1	1	1	1	1	1	1	1	1	1	3	2	Postgraduate
3	4	4	4	2	4	4	1	1	1	1	1	3	3	3	3	Postgraduate
3	4	2	3	2	3	3	3	2	2	3	3	3	3	3	3	Postgraduate
2	2	2	1	2	1	2	2	2	2	2	2	2	2	1	2	Postgraduate
2	2	4	2	2	2	2	2	2	2	2	2	2	2	2	3	Postgraduate
1	2	3	3	3	3	3	3	3	3	3	3	3	3	4	3	Postgraduate
1	3	3	2	2	3	2	2	2	2	3	3	4	4	3	3	Postgraduate
2	2	4	4	2	2	2	3	2	2	2	2	3	4	4	3	Postgraduate
3	2	4	5	5	3	3	1	1	1	1	1	3	3	3	3	Postgraduate
3	3	3	3	3	3	3	3	3	3	3	3	3	3	3	3	Postgraduate
3	3	3	3	3	3	3	3	3	3	3	3	3	3	3	3	Postgraduate
2	4	4	2	4	4	4	2	2	2	2	2	3	3	3	3	Postgraduate
2	2	2	2	2	2	2	2	2	2	2	2	2	2	2	2	Postgraduate
1	3	3	2	1	2	1	1	1	1	1	1	2	2	1	1	Postgraduate
3	3	3	3	3	2	2	2	2	2	2	2	3	3	3	3	Postgraduate
1	4	2	3	2	3	2	3	3	3	3	3	2	2	2	2	Postgraduate
2	4	4	4	4	3	3	3	3	3	3	3	3	3	3	3	Postgraduate
2	2	2	3	2	3	2	2	2	2	2	3	3	3	2	3	Postgraduate
4	4	4	4	5	5	5	4	4	4	4	4	3	3	3	3	Postgraduate
4	4	4	4	4	4	4	4	4	4	4	4	4	4	4	4	Postgraduate
4	4	4	4	4	4	4	4	4	4	4	4	4	4	4	4	Postgraduate
2	3	3	3	3	2	3	3	3	2	3	3	3	3	3	3	Postgraduate
5	5	5	5	5	5	5	5	5	5	5	5	5	5	5	5	Postgraduate
4	4	4	4	4	4	4	4	4	4	4	4	4	4	4	4	Postgraduate
4	4	4	4	3	3	3	4	3	3	4	4	3	3	3	3	Postgraduate
2	4	3	3	3	1	1	2	2	2	2	2	3	3	2	2	Postgraduate
1	2	3	1	2	3	3	2	2	2	2	2	3	3	3	3	Postgraduate
3	4	4	4	3	3	3	4	4	4	4	4	3	3	3	3	Postgraduate
1	1	2	4	1	1	1	1	1	1	1	1	5	3	3	3	Postgraduate
2	2	2	3	2	3	3	2	2	2	2	2	2	2	3	2	Postgraduate
3	2	3	3	3	3	3	3	3	3	3	3	3	3	3	5	Postgraduate
2	3	4	3	3	4	3	3	3	2	3	3	3	4	4	3	Postgraduate
1	3	3	3	3	3	3	2	2	2	2	2	3	3	3	3	Postgraduate
2	3	4	2	2	3	2	2	2	2	2	2	3	3	3	2	Postgraduate
2	3	4	3	1	3	2	2	2	3	2	1	2	3	1	3	Postgraduate
1	3	4	3	1	3	3	1	1	1	1	1	1	1	1	1	Postgraduate
2	3	2	3	3	3	1	2	2	2	2	2	2	2	3	3	Postgraduate
4	4	4	4	4	4	4	3	3	3	3	4	4	4	4	3	Postgraduate
3	4	3	3	2	3	3	3	3	3	3	3	2	3	2	2	Postgraduate
2	3	4	4	3	3	3	2	2	2	2	2	3	3	2	2	Undergraduate
2	1	4	4	2	4	2	2	2	2	2	2	4	4	4	4	Undergraduate
2	4	4	4	4	3	2	3	3	3	3	3	4	4	3	3	Undergraduate
3	2	3	3	3	3	3	3	3	3	3	3	3	3	3	3	Undergraduate
2	3	4	4	2	3	3	2	2	3	2	2	3	3	3	3	Undergraduate
2	3	3	3	3	3	3	3	3	3	3	3	3	3	3	3	Undergraduate
3	5	4	5	3	5	5	4	2	5	2	5	5	2	1	4	Undergraduate
3	4	4	4	4	4	3	4	4	4	2	2	1	1	3	1	Undergraduate
3	3	4	4	4	4	4	3	3	3	3	3	2	2	2	2	Undergraduate
1	3	3	2	2	3	3	2	2	2	2	3	2	2	2	2	Undergraduate
1	2	1	1	4	1	1	1	1	1	1	1	1	1	1	1	Undergraduate
2	2	2	2	2	3	2	2	2	2	2	2	3	3	2	3	Undergraduate
2	4	3	2	2	3	3	2	2	2	2	2	3	3	2	2	Undergraduate
1	3	3	3	2	4	3	4	3	4	3	3	3	3	3	3	Undergraduate
3	4	3	4	3	3	3	3	2	3	2	3	2	2	2	2	Undergraduate
2	3	4	2	4	3	3	2	2	2	2	2	3	2	2	2	Undergraduate
3	3	4	3	3	4	4	3	3	3	4	3	3	3	3	3	Undergraduate
2	2	4	3	2	2	2	1	1	1	1	1	4	4	4	4	Undergraduate
1	1	3	1	2	3	3	2	2	2	2	2	2	2	2	2	Undergraduate
2	2	4	4	4	4	4	3	3	3	2	4	2	2	3	2	Undergraduate
3	3	4	4	3	4	3	1	1	1	1	1	3	3	3	3	Undergraduate
4	4	4	4	3	3	3	2	2	2	2	2	3	3	3	4	Undergraduate
2	3	3	3	3	3	3	2	2	2	2	2	3	3	3	3	Undergraduate
2	2	3	2	3	3	3	2	3	3	3	3	3	3	3	3	Undergraduate
1	4	1	4	4	2	1	3	3	3	3	3	2	2	2	2	Undergraduate
2	3	1	4	5	4	3	2	1	4	2	5	1	3	5	2	Undergraduate
2	1	1	1	5	3	3	3	3	3	3	3	5	4	3	5	Undergraduate
1	5	5	1	1	4	1	1	1	1	1	1	1	1	1	1	Undergraduate
1	3	3	3	4	2	2	4	4	4	4	3	4	4	3	3	Undergraduate
2	3	4	1	3	4	3	2	2	2	2	2	5	4	4	4	Undergraduate
3	4	4	3	3	3	3	3	3	3	3	3	4	3	3	3	Undergraduate
2	3	3	3	2	3	2	3	3	3	3	3	3	3	3	3	Undergraduate
2	3	2	3	3	3	2	2	2	4	2	4	3	3	2	2	Undergraduate
1	3	2	2	2	3	2	2	2	2	2	2	3	3	3	3	Undergraduate
2	2	2	2	3	3	3	2	2	2	2	2	3	3	2	2	Undergraduate
2	3	3	3	3	4	3	3	1	3	1	3	3	3	3	3	Undergraduate
2	3	3	3	4	4	3	3	3	3	3	3	3	3	3	3	Undergraduate
2	4	3	3	3	3	3	3	3	3	3	3	3	3	3	3	Undergraduate
2	2	2	2	2	4	4	2	3	2	2	2	2	2	3	3	Postgraduate
1	3	4	4	4	4	4	4	1	1	1	1	3	3	3	3	Postgraduate
2	4	3	3	2	3	3	4	4	4	4	4	1	1	2	2	Undergraduate
3	2	5	4	4	4	4	3	2	2	2	3	3	4	3	3	Undergraduate
2	4	4	3	3	3	3	3	3	3	3	3	4	4	4	4	Undergraduate
4	4	4	4	4	4	4	4	4	4	4	4	4	4	4	4	Undergraduate
2	4	4	4	4	4	3	3	3	3	3	3	3	3	3	3	Postgraduate
4	4	4	5	5	5	5	5	5	5	5	5	3	5	5	5	Undergraduate
4	4	4	4	4	4	4	3	3	3	3	3	3	3	3	3	Undergraduate
3	3	4	4	3	5	3	3	4	4	4	4	4	4	4	4	Undergraduate
2	4	2	2	4	4	3	3	3	2	3	3	3	3	3	3	Undergraduate
1	2	2	2	1	1	1	1	1	1	1	1	1	1	1	1	Undergraduate
2	4	3	3	4	4	3	2	3	4	3	2	3	3	3	3	Undergraduate
3	5	5	4	5	5	5	5	1	5	5	5	5	5	5	5	Undergraduate
1	1	1	1	1	1	1	1	1	1	1	1	1	1	1	1	Undergraduate
1	3	1	4	4	1	1	4	4	4	3	3	3	3	3	3	Undergraduate
1	1	4	4	1	4	1	1	1	1	1	1	4	4	4	4	Undergraduate
1	3	3	1	3	4	2	3	3	3	3	3	5	4	4	4	Undergraduate
2	2	3	2	2	3	2	2	2	2	2	2	2	2	3	3	Undergraduate
5	5	3	5	5	5	4	4	4	4	4	4	4	4	4	4	Undergraduate
1	1	3	3	3	3	3	1	1	1	1	1	2	3	3	3	Undergraduate
2	3	3	3	3	3	2	3	3	3	3	3	4	3	4	3	Undergraduate
2	3	3	2	4	3	3	2	2	1	2	1	4	3	3	3	Undergraduate
2	5	5	5	5	5	4	5	4	4	5	5	4	4	4	4	Undergraduate
3	3	5	4	5	4	4	3	5	5	5	5	4	5	4	4	Undergraduate
3	4	3	3	3	3	3	4	4	4	4	4	4	4	4	4	Undergraduate
2	4	4	3	4	3	3	3	3	3	3	3	5	4	4	4	Undergraduate
3	5	5	5	4	3	3	3	4	4	4	4	4	4	3	3	Undergraduate
3	4	3	3	4	3	3	4	3	4	3	3	3	3	4	4	Undergraduate
3	3	2	3	3	3	3	3	3	3	3	3	3	3	3	3	Undergraduate
2	4	4	4	4	2	2	4	4	4	4	4	3	3	3	4	Undergraduate
2	3	1	4	3	4	3	2	1	1	2	2	3	2	3	2	Undergraduate
2	2	2	2	2	2	2	4	4	4	4	4	4	3	3	3	Undergraduate
2	4	4	4	2	4	4	2	2	2	2	2	2	2	2	2	Undergraduate
2	2	3	3	4	3	3	5	5	5	5	5	4	4	4	4	Undergraduate
2	3	2	3	2	2	2	2	3	3	2	3	4	3	4	4	Undergraduate
2	2	3	3	3	2	2	3	4	3	4	4	3	3	3	3	Undergraduate
2	2	2	2	2	2	2	2	2	2	2	2	3	2	3	3	Undergraduate
3	3	4	3	4	4	3	3	4	4	3	4	3	3	3	3	Undergraduate
1	1	3	3	2	3	3	3	3	3	3	2	4	3	3	3	Undergraduate
2	2	3	3	3	3	2	3	3	3	3	3	3	4	3	3	Undergraduate
1	3	2	2	3	3	2	2	3	2	3	3	3	3	3	3	Undergraduate
2	3	4	3	3	3	3	3	3	3	3	3	3	3	3	4	Undergraduate
2	4	2	2	2	4	4	2	2	2	2	3	3	2	2	2	Undergraduate
3	3	3	3	3	3	3	3	4	4	4	4	2	2	3	4	Undergraduate
1	4	4	3	2	2	2	3	3	3	3	3	2	2	2	2	Undergraduate
3	4	4	2	3	3	2	4	4	4	4	4	3	3	2	3	Undergraduate
2	3	4	3	4	5	5	3	3	3	3	4	3	3	3	3	Undergraduate
2	3	3	3	4	4	3	4	4	4	4	4	4	4	4	4	Undergraduate
2	3	4	3	4	3	2	4	3	4	3	4	4	3	3	3	Undergraduate
2	3	2	2	3	3	2	3	4	3	4	3	3	2	3	3	Undergraduate
3	4	4	4	4	4	3	4	4	4	4	4	4	4	4	4	Undergraduate
3	4	4	3	3	4	3	1	2	1	1	1	3	3	3	3	Undergraduate
1	3	4	3	3	3	2	3	3	3	3	3	4	3	3	3	Undergraduate
1	1	1	1	1	1	1	1	1	1	1	1	1	1	1	1	Postgraduate
1	5	3	3	5	5	4	3	3	3	3	3	3	3	3	3	Postgraduate
2	5	5	5	4	3	5	5	3	4	4	4	4	4	4	4	Postgraduate
2	4	3	3	3	3	3	2	2	3	3	2	4	3	3	3	Postgraduate
1	5	3	3	3	3	3	3	3	3	3	3	3	3	3	3	Postgraduate
4	4	4	4	4	4	4	4	4	4	4	4	3	3	3	3	Postgraduate
4	5	5	3	4	3	3	4	4	4	4	4	4	4	3	3	Postgraduate
1	1	4	2	4	2	2	2	2	2	2	2	3	3	3	3	Postgraduate
2	3	3	3	3	3	3	4	4	4	4	4	5	5	5	5	Postgraduate
3	4	4	4	3	3	3	2	2	2	2	2	3	3	3	3	Postgraduate
2	4	4	4	4	4	4	3	3	2	2	3	3	3	3	3	Postgraduate
2	4	4	4	4	4	4	4	4	4	4	4	4	4	4	4	Undergraduate
1	4	1	1	1	1	1	4	1	3	1	1	3	3	3	3	Undergraduate
3	3	3	3	2	3	3	2	2	2	2	2	3	3	3	3	Postgraduate
4	4	4	4	4	4	4	4	4	4	4	4	4	3	4	4	Undergraduate
2	4	4	4	4	3	3	3	3	3	3	3	3	3	4	4	Undergraduate
3	2	4	3	4	3	3	4	4	4	3	3	4	4	3	3	Undergraduate
1	4	1	4	4	3	3	1	1	1	1	1	4	4	4	4	Undergraduate
2	4	3	3	4	3	3	4	3	4	3	3	4	4	3	3	Undergraduate
1	3	3	3	3	3	3	1	1	1	1	1	1	1	1	1	Undergraduate
2	4	4	4	3	2	2	1	1	1	1	1	2	2	2	2	Postgraduate
2	4	4	4	4	3	3	4	4	4	4	4	4	4	4	4	Undergraduate
1	4	2	4	4	4	2	1	1	3	1	3	4	3	3	5	Undergraduate
1	1	3	1	2	1	1	1	1	3	1	1	3	3	2	3	Undergraduate
1	1	3	2	2	1	1	2	3	3	2	2	2	3	2	2	Undergraduate
2	2	2	4	2	3	2	2	2	2	2	4	4	3	3	4	Undergraduate
1	2	1	1	5	3	3	2	2	2	2	2	2	2	2	2	Undergraduate
2	3	4	3	4	3	3	4	5	5	4	4	4	4	4	3	Undergraduate
2	3	4	4	4	4	4	3	3	3	3	3	4	4	4	4	Undergraduate
2	2	3	2	3	3	2	3	3	3	3	3	3	3	3	3	Undergraduate
1	4	3	3	2	2	2	4	4	4	3	3	4	3	3	3	Undergraduate
1	3	2	2	3	2	2	1	1	4	2	1	3	3	2	4	Undergraduate
1	3	1	1	3	1	3	1	1	1	1	1	3	2	2	2	Undergraduate
2	2	4	4	4	3	3	4	4	4	4	4	2	2	3	2	Undergraduate
1	3	3	1	4	4	2	5	5	5	3	5	5	5	5	5	Undergraduate
2	2	2	2	2	2	2	1	1	1	1	1	2	2	2	2	Undergraduate
1	3	4	2	1	4	3	2	2	4	3	5	5	2	3	3	Undergraduate
3	4	3	3	3	4	3	2	2	2	2	2	4	4	2	4	Undergraduate
2	3	3	2	2	2	2	2	2	2	2	2	3	3	3	3	Undergraduate
2	3	3	2	3	3	3	2	3	3	2	3	3	3	3	3	Undergraduate
1	2	1	1	4	3	2	2	2	3	1	2	2	2	2	2	Undergraduate
1	3	1	1	1	3	3	1	1	1	1	1	3	3	3	3	Undergraduate
1	4	2	4	5	5	5	2	4	4	3	3	2	2	3	3	Undergraduate
1	1	1	1	1	5	5	5	5	5	5	5	3	3	3	3	Undergraduate
3	4	3	3	4	3	3	3	3	4	3	4	3	3	3	3	Undergraduate
1	1	1	1	1	1	1	1	1	1	1	1	3	3	3	3	Undergraduate
2	5	3	3	1	4	1	1	1	1	1	1	1	1	1	1	Postgraduate
1	4	4	2	2	4	2	3	3	3	3	3	4	3	4	3	Postgraduate
3	3	5	5	5	5	4	3	3	3	3	3	4	4	4	4	Postgraduate
4	4	4	4	4	3	3	3	3	3	3	3	3	4	5	4	Postgraduate
1	4	4	4	4	4	3	3	3	3	3	3	3	3	4	3	Postgraduate
1	1	1	1	2	1	1	1	1	3	1	1	3	2	3	3	Undergraduate
1	5	5	3	1	5	5	5	5	5	5	5	5	5	5	5	Undergraduate
3	4	4	3	4	3	3	3	3	3	3	3	2	2	2	2	Undergraduate
2	3	3	3	3	3	3	4	4	4	4	4	3	3	3	3	Undergraduate
3	4	4	3	2	4	4	3	2	2	2	3	3	3	4	3	Undergraduate
3	4	4	3	3	3	3	2	2	2	2	2	3	3	4	4	Undergraduate
1	4	4	1	1	3	3	1	1	1	1	1	1	1	1	1	Undergraduate
3	3	3	3	3	4	3	2	2	2	2	2	3	3	3	3	Undergraduate
2	3	4	3	4	3	3	3	4	3	3	3	4	3	3	4	Undergraduate
2	3	4	4	5	4	3	4	4	4	2	4	3	3	3	3	Undergraduate
3	4	3	3	4	4	4	4	4	4	4	4	3	3	3	3	Undergraduate
2	4	4	4	3	4	3	4	4	4	4	4	4	4	4	4	Undergraduate
2	3	3	2	3	4	3	3	2	2	2	1	2	2	2	2	Undergraduate
1	2	2	1	3	4	3	4	4	4	3	4	4	3	2	2	Undergraduate
2	2	2	3	2	3	3	3	4	4	3	3	3	3	3	3	Undergraduate
2	3	3	3	3	3	3	3	3	3	3	3	3	3	3	3	Undergraduate
3	5	4	5	4	5	3	5	4	5	5	5	5	4	3	3	Undergraduate
3	4	4	3	3	4	3	4	4	3	4	4	3	3	4	4	Undergraduate
2	3	3	2	2	4	4	4	4	3	3	2	4	3	4	4	Undergraduate
